# Supplementary material for: The Histopathological Correlate of Peri-Vascular Adipose Tissue Attenuation on Computed Tomography in Surgical Ascending Aorta Aneurysms: Is This a Measure of Tissue Inflammation?
Source: Diagnostics (Basel). 2021 Sep 29;11(10):1799. doi: 10.3390/diagnostics11101799 (PMC8535015; doi:10.3390/diagnostics11101799)
Supplement: Supplementary file 1 [file diagnostics-11-01799-s001.zip]

Archive with 1 entries (1 files):
- diagnostics-1335122-supplementary.pdf
